# Supplementary material for: Polygenic loading for major depression is associated with specific medical comorbidity
Source: Transl Psychiatry. 2017 Sep 19;7(9):e1238–. doi: 10.1038/tp.2017.201 (PMC5639245; doi:10.1038/tp.2017.201)
Supplement: Supplementary Table 1 [file tp2017201x1.xlsx]

## Sheet: Sheet1
		Primary analysis					Excluding individuals with mood disorder diagnosis
Topic	P-value tranche	coefficient	[ 95% CI	]	Association P value		coefficient	[ 95% CI	]	Association P value
Topic 00	S1	-0.004232	-0.0286532	0.0201943	0.734194		-0.00491444	-0.0336102	0.0237894	0.73722
Topic 01	S1	-0.0260611	-0.0504531	-0.00163794	0.0364976		-0.0377494	-0.066378	-0.00905877	0.00992967
Topic 02	S1	-0.00320775	-0.0276298	0.0212181	0.796892		-0.00579178	-0.0344865	0.0229125	0.692519
Topic 03	S1	0.0081504	-0.016277	0.0325681	0.513144		-0.017592	-0.0462691	0.0111141	0.229678
Topic 04	S1	-0.0114906	-0.0359047	0.0129372	0.356544		-0.0166708	-0.0453495	0.0120355	0.255004
Topic 05	S1	-0.00724596	-0.0316645	0.0171813	0.560984		-0.0121947	-0.0408808	0.0165116	0.405057
Topic 06	S1	-0.000163615	-0.0245877	0.0242607	0.989526		-0.0221323	-0.0508005	0.00657239	0.13072
Topic 07	S1	-0.0103015	-0.034717	0.0141262	0.408489		-0.0155862	-0.0442669	0.0131201	0.28723
Topic 08	S1	0.0108149	-0.0136128	0.0352298	0.385531		0.0105806	-0.0181254	0.0392692	0.47004
Topic 09	S1	0.00187427	-0.0225509	0.0262972	0.880464		0.000289235	-0.0284115	0.0289895	0.984245
Topic 10	S1	-0.00202182	-0.0264447	0.0224035	0.871134		-0.00543849	-0.0341336	0.0232656	0.710402
Topic 11	S1	-0.011417	-0.0358311	0.0130109	0.359636		0.00167518	-0.0270266	0.0303742	0.908942
Topic 12	S1	-0.000929398	-0.025353	0.0234953	0.940557		-0.00148335	-0.0301826	0.0272183	0.919331
Topic 13	S1	0.00748155	-0.0169457	0.0318999	0.548318		0.023748	-0.00495586	0.0524128	0.104883
Topic 14	S1	0.0182732	-0.00615377	0.0426783	0.14258		0.0253998	-0.00330306	0.0540609	0.0828369
Topic 15	S1	0.00703871	-0.0173885	0.0314575	0.572243		0.00377871	-0.0249245	0.0324757	0.796412
Topic 16	S1	-0.0125281	-0.036941	0.0118997	0.314791		-0.0118389	-0.0405256	0.0168673	0.4189
Topic 17	S1	-0.00624201	-0.0306615	0.0181849	0.616493		-0.00395001	-0.0326468	0.0247533	0.7874
Topic 18	S1	0.0156149	-0.00881259	0.0400239	0.210232		0.0149008	-0.0138055	0.0435827	0.308956
Topic 19	S1	0.0213434	-0.00308237	0.0457437	0.0867745		0.0208838	-0.00782138	0.0495546	0.153868
Topic 20	S1	0.00499293	-0.0194336	0.0294135	0.688711		0.0174905	-0.0112156	0.0461678	0.232377
Topic 21	S1	-0.00420674	-0.028628	0.0202195	0.735721		-0.0121066	-0.0407929	0.0165997	0.408458
Topic 22	S1	0.00546318	-0.0189635	0.0298834	0.661142		0.00675743	-0.0219473	0.035451	0.644533
Topic 23	S1	-0.00898427	-0.0334011	0.0154433	0.470996		-0.0109858	-0.0396738	0.0177203	0.453206
Topic 24	S1	0.0152228	-0.00920485	0.0396322	0.221914		0.0174681	-0.011238	0.0461455	0.232975
Topic 25	S1	0.0214029	-0.0030229	0.0458031	0.0858999		0.0315353	0.00283738	0.0601813	0.0312705
Topic 26	S1	-0.00279412	-0.0272164	0.0216315	0.822614		-0.00346542	-0.0321627	0.0252376	0.812965
Topic 27	S1	-0.00384002	-0.0282615	0.0205861	0.758005		0.00229708	-0.0264051	0.0309955	0.875376
Topic 28	S1	0.00853255	-0.0158949	0.0329499	0.493588		0.00880835	-0.0198972	0.0374994	0.547571
Topic 29	S1	-0.00660705	-0.0310262	0.01782	0.596032		0.00601945	-0.022685	0.0347139	0.681085
Topic 30	S1	0.00951508	-0.0149126	0.0339314	0.445195		0.000899253	-0.027802	0.029599	0.951043
Topic 31	S1	-0.0367434	-0.0611127	-0.0123303	0.00318738		-0.046457	-0.0750574	-0.0177802	0.00150575
Topic 32	S1	0.0187462	-0.00568062	0.0431506	0.132527		0.0204324	-0.0082729	0.0491041	0.162963
Topic 33	S1	-0.00334458	-0.0277665	0.0210813	0.78843		-0.00224218	-0.0309407	0.02646	0.878331
Topic 34	S1	-0.0168402	-0.0412474	0.00758713	0.176615		-0.0131305	-0.0418153	0.0155758	0.369971
Topic 35	S1	-0.00571535	-0.0301353	0.0187114	0.646543		-0.00909071	-0.0377813	0.0196149	0.534808
Topic 36	S1	-0.00375366	-0.0281753	0.0206724	0.763283		0.000643999	-0.028057	0.0293439	0.964929
Topic 37	S1	-0.00439159	-0.0288127	0.0200347	0.724571		-0.00618115	-0.0348755	0.0225233	0.673008
Topic 38	S1	0.00524729	-0.0191793	0.0296677	0.673745		0.015215	-0.0134914	0.0438963	0.298868
Topic 39	S1	0.0106797	-0.0137481	0.0350947	0.391502		0.0104518	-0.0182542	0.0391405	0.475464
Topic 40	S1	-0.0178946	-0.0423003	0.00653246	0.15104		-0.0157489	-0.0444293	0.0129575	0.28223
Topic 41	S1	-0.0021725	-0.0265953	0.0222529	0.861623		-0.0101302	-0.0388194	0.0185757	0.489152
Topic 42	S1	0.000545667	-0.0238788	0.0249695	0.965079		-0.0104324	-0.0391212	0.0182736	0.476283
Topic 43	S1	0.00444448	-0.0199819	0.0288655	0.721391		-0.00716287	-0.035856	0.021542	0.624804
Topic 44	S1	0.00266624	-0.0217594	0.0270887	0.830607		0.00359019	-0.0251129	0.0322873	0.806362
Topic 45	S1	0.00376715	-0.0206589	0.0281887	0.762458		-0.008424	-0.0371155	0.0202814	0.565183
Topic 46	S1	-0.0158265	-0.0402351	0.00860099	0.204119		-0.0146682	-0.0433504	0.0140382	0.316573
Topic 47	S1	0.00192922	-0.022496	0.0263522	0.876987		0.0044807	-0.0242229	0.0331769	0.759664
Topic 48	S1	0.0119772	-0.0124506	0.0363907	0.336545		0.0145351	-0.0141713	0.0432175	0.320984
Topic 49	S1	-0.00513086	-0.0295513	0.0192957	0.68058		-0.00842856	-0.0371201	0.0202768	0.564972
Topic 00	S2	-0.00650891	-0.0309282	0.0179181	0.601502		-0.00800455	-0.0366966	0.0207007	0.584708
Topic 01	S2	-0.0240821	-0.0484777	0.000342295	0.0532999		-0.0336955	-0.0623357	-0.00499982	0.0213793
Topic 02	S2	0.00658574	-0.0178413	0.0310049	0.597218		0.00638141	-0.0223232	0.0350755	0.663057
Topic 03	S2	0.00324213	-0.0211837	0.0276641	0.794763		-0.0191043	-0.0477786	0.00960145	0.192074
Topic 04	S2	-0.00712853	-0.0315472	0.0172987	0.567351		-0.0092596	-0.03795	0.0194461	0.527247
Topic 05	S2	-0.00636242	-0.0307818	0.0180646	0.60971		-0.00779738	-0.0364897	0.0209078	0.594466
Topic 06	S2	-0.00318708	-0.0276091	0.0212387	0.798172		-0.0182107	-0.0468867	0.0104952	0.213704
Topic 07	S2	-0.00860813	-0.0330254	0.0158194	0.489768		-0.0174143	-0.0460917	0.0112919	0.234419
Topic 08	S2	0.0123816	-0.0120463	0.0367946	0.320486		0.0115394	-0.0171668	0.0402265	0.430768
Topic 09	S2	0.00156544	-0.0228596	0.0259886	0.900047		-0.00397695	-0.0326737	0.0247264	0.785985
Topic 10	S2	0.00189868	-0.0225265	0.0263216	0.87892		2.58452e-05	-0.0286747	0.0287263	0.998592
Topic 11	S2	-0.00531934	-0.0297397	0.0191073	0.669528		0.00510011	-0.0236038	0.0337957	0.72768
Topic 12	S2	-0.00352432	-0.0279461	0.0209017	0.777352		-0.00548369	-0.0341788	0.0232205	0.708105
Topic 13	S2	0.00335218	-0.0210737	0.0277741	0.78796		0.0196561	-0.0090495	0.0483293	0.179546
Topic 14	S2	0.0239816	-0.000442794	0.0483775	0.0543019		0.0308007	0.00210211	0.0594487	0.0354287
Topic 15	S2	0.0118681	-0.0125597	0.0362817	0.340967		0.0111432	-0.0175629	0.039831	0.446759
Topic 16	S2	-0.0182483	-0.0426535	0.00617864	0.143124		-0.0179877	-0.0466641	0.0107183	0.219367
Topic 17	S2	-0.00715472	-0.0315734	0.0172725	0.565928		-0.00568421	-0.0343791	0.02302	0.697947
Topic 18	S2	0.0174818	-0.00694534	0.0418881	0.160693		0.0173797	-0.0113264	0.0460572	0.235349
Topic 19	S2	0.0198989	-0.00452748	0.0443015	0.110327		0.0207254	-0.00797979	0.0493966	0.157014
Topic 20	S2	0.00708355	-0.0173436	0.0315023	0.569798		0.0129273	-0.015779	0.0416124	0.377425
Topic 21	S2	-0.00191958	-0.0263425	0.0225057	0.877598		-0.00969463	-0.0383844	0.0190111	0.508024
Topic 22	S2	0.00162101	-0.0228041	0.0260442	0.896519		0.00298886	-0.0257138	0.0316866	0.838303
Topic 23	S2	-0.0150474	-0.039457	0.00938026	0.227286		-0.0147339	-0.043416	0.0139725	0.31441
Topic 24	S2	0.0060579	-0.018369	0.0304776	0.626929		0.00630191	-0.0224026	0.0349961	0.667
Topic 25	S2	0.0295699	0.00514946	0.0539551	0.0176427		0.038077	0.00938678	0.0667046	0.00930452
Topic 26	S2	-0.0021178	-0.0265406	0.0223075	0.865073		-0.00427615	-0.0329726	0.0244273	0.77032
Topic 27	S2	0.00347402	-0.0209519	0.0278958	0.780448		0.011354	-0.0173521	0.0400415	0.438208
Topic 28	S2	0.0060983	-0.0183286	0.0305179	0.624632		0.00744758	-0.0212574	0.0361403	0.611108
Topic 29	S2	-0.00828442	-0.032702	0.016143	0.50624		0.004575	-0.0241287	0.0332711	0.754766
Topic 30	S2	0.01017	-0.0142577	0.0345856	0.414498		0.00388695	-0.0248163	0.0325838	0.790714
Topic 31	S2	-0.0380203	-0.0623866	-0.0136088	0.00227603		-0.0513127	-0.0798955	-0.0226456	0.000455417
Topic 32	S2	0.0187185	-0.00570831	0.0431229	0.1331		0.0194446	-0.0092611	0.0481182	0.184275
Topic 33	S2	-0.00454494	-0.0289659	0.0198814	0.715365		-0.00296555	-0.0316633	0.0257371	0.839546
Topic 34	S2	-0.018073	-0.0424784	0.00635402	0.147007		-0.0142801	-0.042963	0.0144263	0.329548
Topic 35	S2	-0.00427868	-0.0286999	0.0201476	0.731375		-0.0090933	-0.0377839	0.0196123	0.534692
Topic 36	S2	-0.00482647	-0.0292472	0.0196	0.698571		0.00116685	-0.0275346	0.0298663	0.936502
Topic 37	S2	-0.00802504	-0.0324429	0.0164024	0.519646		-0.00872662	-0.0374177	0.0199789	0.551294
Topic 38	S2	0.00307358	-0.0213522	0.0274957	0.805213		0.0158862	-0.0128201	0.0445664	0.278053
Topic 39	S2	0.0107301	-0.0136976	0.0351451	0.389267		0.00663654	-0.0220682	0.0353303	0.650465
Topic 40	S2	-0.0198053	-0.0442081	0.00462115	0.112013		-0.0186093	-0.0472845	0.0100966	0.203849
Topic 41	S2	0.00140848	-0.0230165	0.0258318	0.910024		-0.00464071	-0.0333368	0.024063	0.75136
Topic 42	S2	0.00326468	-0.0211612	0.0276867	0.793368		-0.00497298	-0.0336687	0.0237309	0.734208
Topic 43	S2	-0.00381861	-0.0282402	0.0206075	0.759313		-0.0186409	-0.0473161	0.010065	0.203081
Topic 44	S2	0.00450633	-0.01992	0.0289273	0.717679		0.00440761	-0.0242959	0.0331039	0.763466
Topic 45	S2	0.00480247	-0.019624	0.0292232	0.699997		-0.0064416	-0.0351356	0.022263	0.660078
Topic 46	S2	-0.0206243	-0.0450258	0.00380181	0.0979355		-0.0211209	-0.0497912	0.00758418	0.149247
Topic 47	S2	0.007624	-0.0168033	0.0320422	0.540728		0.0103034	-0.0184025	0.0389924	0.481753
Topic 48	S2	0.0140698	-0.010358	0.0384807	0.258927		0.0139295	-0.0147769	0.0426129	0.341562
Topic 49	S2	-0.00916319	-0.0335799	0.0152644	0.462208		-0.0166937	-0.0453725	0.0120125	0.254351
Topic 00	S3	-0.00537079	-0.0297911	0.0190559	0.666524		-0.0107195	-0.0394078	0.0179865	0.464232
Topic 01	S3	-0.0255827	-0.0499757	-0.00115928	0.0400782		-0.0357692	-0.0644036	-0.00707601	0.0145685
Topic 02	S3	0.00045389	-0.0239706	0.0248778	0.970949		0.000184996	-0.0285156	0.0288853	0.989922
Topic 03	S3	0.0190623	-0.00536441	0.0434662	0.12612		-0.0193144	-0.0479883	0.00939131	0.187231
Topic 04	S3	-0.0070414	-0.0314602	0.0173858	0.572096		-0.0120489	-0.0407353	0.0166573	0.410694
Topic 05	S3	0.00190584	-0.0225194	0.0263288	0.878467		-0.00118094	-0.0298804	0.0275205	0.935737
Topic 06	S3	0.0116954	-0.0127324	0.0361092	0.34804		-0.00719439	-0.0358875	0.0215105	0.623282
Topic 07	S3	-0.00922121	-0.0336378	0.0152064	0.459378		-0.0173996	-0.046077	0.0113066	0.234814
Topic 08	S3	0.00829713	-0.0161303	0.0327147	0.505588		0.00669967	-0.022005	0.0353934	0.647365
Topic 09	S3	-0.0112178	-0.0356323	0.01321	0.368077		-0.0154812	-0.044162	0.0132252	0.290492
Topic 10	S3	0.00186801	-0.0225572	0.026291	0.880861		2.70793e-05	-0.0286734	0.0287275	0.998525
Topic 11	S3	-0.00648596	-0.0309052	0.0179411	0.602785		0.00431672	-0.0243868	0.0330131	0.768203
Topic 12	S3	-0.0116801	-0.036094	0.0127477	0.34867		-0.0144345	-0.0431171	0.0142719	0.324344
Topic 13	S3	0.000939152	-0.0234856	0.0253627	0.939935		0.0151393	-0.0135671	0.0438207	0.301278
Topic 14	S3	0.0209884	-0.00343753	0.0453893	0.0921487		0.0288046	0.000104194	0.0574576	0.0491778
Topic 15	S3	0.00889013	-0.0155374	0.0333071	0.475657		0.00447943	-0.0242242	0.0331756	0.75973
Topic 16	S3	-0.00833494	-0.0327524	0.0160925	0.50365		-0.0111877	-0.0398754	0.0175184	0.444948
Topic 17	S3	-0.0103782	-0.0347936	0.0140495	0.40501		-0.00679556	-0.0354891	0.0219092	0.642667
Topic 18	S3	0.0243665	-5.77349e-05	0.0487616	0.0505464		0.0246738	-0.00402951	0.0533365	0.0920143
Topic 19	S3	0.0117911	-0.0126368	0.0362048	0.344109		0.00234252	-0.0263597	0.0310409	0.872931
Topic 20	S3	-0.00095835	-0.0253819	0.0234664	0.938709		0.00289289	-0.0258097	0.0315908	0.843426
Topic 21	S3	-0.0188293	-0.0432336	0.00559746	0.130818		-0.0220219	-0.0506904	0.00668278	0.13265
Topic 22	S3	-0.0223964	-0.046795	0.00202885	0.0723068		-0.0208054	-0.0494764	0.00789978	0.155419
Topic 23	S3	-0.00609286	-0.0305125	0.0183341	0.624942		-0.00369396	-0.032391	0.0250092	0.800881
Topic 24	S3	0.00333491	-0.021091	0.0277568	0.789027		0.00524991	-0.0234541	0.0339453	0.720013
Topic 25	S3	0.0233864	-0.00103836	0.0477833	0.0605671		0.0329864	0.00428993	0.0616285	0.0242741
Topic 26	S3	-0.00145839	-0.0258816	0.0229666	0.90685		1.51034e-05	-0.0286854	0.0287156	0.999177
Topic 27	S3	0.000348526	-0.0240759	0.0247725	0.977691		0.00409705	-0.0246063	0.0327937	0.779686
Topic 28	S3	0.00242417	-0.0220013	0.0268468	0.845784		0.000736491	-0.0279646	0.0294364	0.959896
Topic 29	S3	-0.0113271	-0.0357414	0.0131007	0.363429		-0.00250594	-0.0312042	0.0261964	0.86415
Topic 30	S3	0.0191422	-0.00528445	0.043546	0.124539		0.0153173	-0.0133891	0.0439985	0.295629
Topic 31	S3	-0.038819	-0.0631833	-0.0144085	0.00183461		-0.0498549	-0.0784431	-0.0211847	0.000659297
Topic 32	S3	0.0129737	-0.0114541	0.0373861	0.297885		0.00997448	-0.0187314	0.0386639	0.495855
Topic 33	S3	-0.00216705	-0.0265898	0.0222583	0.861966		0.00175659	-0.0269453	0.0304555	0.904537
Topic 34	S3	-0.0144169	-0.0388274	0.0100108	0.247361		-0.0104175	-0.0391063	0.0182885	0.476915
Topic 35	S3	0.0138775	-0.0105503	0.0382887	0.265494		0.00893698	-0.0197686	0.0376278	0.541739
Topic 36	S3	-0.00552359	-0.0299437	0.0189031	0.657633		0.00221327	-0.0264889	0.0309118	0.879888
Topic 37	S3	-0.00434641	-0.0287675	0.0200799	0.727291		-0.00288775	-0.0315856	0.0258149	0.843701
Topic 38	S3	-0.00484905	-0.0292698	0.0195774	0.697231		0.0090928	-0.0196128	0.0377834	0.534715
Topic 39	S3	0.0131505	-0.0112773	0.0375626	0.291351		0.0122823	-0.0164239	0.0409684	0.401688
Topic 40	S3	-0.0170879	-0.0414948	0.00733933	0.170334		-0.0145954	-0.0432778	0.014111	0.318979
Topic 41	S3	0.00443943	-0.0199869	0.0288605	0.721694		0.00732825	-0.0213767	0.0360212	0.616833
Topic 42	S3	0.00160647	-0.0228186	0.0260296	0.897442		-0.00820896	-0.0369008	0.0204964	0.575154
Topic 43	S3	-0.00380405	-0.0282256	0.020622	0.760202		-0.0153055	-0.0439866	0.0134009	0.296003
Topic 44	S3	0.00884013	-0.0155874	0.0332571	0.478142		0.0113	-0.0174061	0.0399875	0.44039
Topic 45	S3	0.0169276	-0.00749968	0.0413347	0.174379		0.0131051	-0.0156013	0.0417898	0.3709
Topic 46	S3	-0.0220246	-0.0464238	0.00240091	0.0771724		-0.0190781	-0.0477525	0.00962763	0.192684
Topic 47	S3	-0.00293431	-0.0273565	0.0214914	0.813874		-0.00315554	-0.0318531	0.0255473	0.82942
Topic 48	S3	0.0245862	0.000162125	0.048981	0.0485014		0.0305864	0.00188755	0.0592349	0.0367276
Topic 49	S3	-0.00284229	-0.0272646	0.0215834	0.819608		-0.00711724	-0.0358104	0.0215877	0.627012
Topic 00	S4	-0.00596108	-0.0303808	0.0184658	0.632447		-0.00583828	-0.034533	0.022866	0.690178
Topic 01	S4	-0.034776	-0.0591499	-0.0103606	0.00525354		-0.0462921	-0.0748931	-0.017615	0.00156531
Topic 02	S4	0.0148208	-0.00960689	0.0392307	0.234363		0.0180207	-0.0106853	0.0466971	0.218522
Topic 03	S4	0.0198353	-0.0045911	0.0442381	0.111469		-0.013549	-0.0422331	0.0151574	0.354912
Topic 04	S4	0.00822945	-0.016198	0.0326471	0.509066		0.00502775	-0.0236762	0.0337234	0.731393
Topic 05	S4	0.00968184	-0.0147458	0.034098	0.437258		0.00484455	-0.0238593	0.0335404	0.740822
Topic 06	S4	0.0177961	-0.00663095	0.0422019	0.153301		0.00122194	-0.0274795	0.0299214	0.933511
Topic 07	S4	0.00584981	-0.018577	0.0302697	0.638814		-0.00128213	-0.0299815	0.0274194	0.930244
Topic 08	S4	-0.00145234	-0.0258756	0.0229727	0.907235		0.0022752	-0.026427	0.0309737	0.876553
Topic 09	S4	-0.0196762	-0.0440792	0.0047503	0.11437		-0.0253068	-0.0539681	0.00339611	0.0839693
Topic 10	S4	0.00833319	-0.0160943	0.0327507	0.50374		0.00425096	-0.0244525	0.0329474	0.771635
Topic 11	S4	-0.00543491	-0.0298551	0.0189918	0.662787		0.0068932	-0.0218116	0.0355866	0.637898
Topic 12	S4	-0.0142728	-0.0386835	0.0101549	0.252117		-0.0154358	-0.0441167	0.0132706	0.291908
Topic 13	S4	-0.00125752	-0.0256809	0.0231674	0.919633		0.0157786	-0.0129278	0.0444589	0.281324
Topic 14	S4	0.0122688	-0.012159	0.036682	0.324913		0.0189401	-0.00976567	0.0476147	0.195922
Topic 15	S4	0.0145241	-0.00990362	0.0389344	0.243863		0.00903064	-0.0196749	0.0377213	0.537511
Topic 16	S4	-0.0279875	-0.0523758	-0.00356571	0.0247049		-0.0354764	-0.0641116	-0.00678277	0.0153964
Topic 17	S4	-0.0127242	-0.0371368	0.0117036	0.307277		-0.0156729	-0.0443534	0.0130335	0.284559
Topic 18	S4	0.0253113	0.000887669	0.0497047	0.0422395		0.0207465	-0.00795873	0.0494176	0.156593
Topic 19	S4	0.0093891	-0.0150385	0.0338055	0.451244		0.00227059	-0.0264316	0.0309691	0.876802
Topic 20	S4	-0.00214397	-0.0265668	0.0222814	0.863422		0.00750625	-0.0211988	0.0361989	0.608303
Topic 21	S4	-0.0197287	-0.0441316	0.00469778	0.113407		-0.0217354	-0.0504044	0.00696948	0.137766
Topic 22	S4	-0.0287734	-0.0531603	-0.00435232	0.0209388		-0.0249851	-0.0536471	0.00371802	0.0879838
Topic 23	S4	0.0127063	-0.0117215	0.0371189	0.307958		0.0151328	-0.0135736	0.0438142	0.301486
Topic 24	S4	0.0142947	-0.010133	0.0387053	0.251391		0.0178141	-0.0108919	0.0464909	0.223848
Topic 25	S4	0.0300016	0.00558148	0.0543859	0.0160539		0.0381126	0.00942245	0.0667401	0.00923872
Topic 26	S4	-0.00279397	-0.0272163	0.0216317	0.822623		-0.00315607	-0.0318537	0.0255467	0.829392
Topic 27	S4	0.00491117	-0.0195153	0.0293318	0.693547		0.0103812	-0.0183248	0.03907	0.478451
Topic 28	S4	-0.00754634	-0.0319646	0.016881	0.544859		-0.0112244	-0.039912	0.0174818	0.443456
Topic 29	S4	-0.0164779	-0.0408856	0.0079495	0.18611		-0.00727804	-0.035971	0.0214269	0.619248
Topic 30	S4	0.0127641	-0.0116637	0.0371767	0.305761		0.0118469	-0.0168593	0.0405336	0.418587
Topic 31	S4	-0.0229525	-0.0473502	0.00147246	0.0655019		-0.0403589	-0.0689795	-0.0116719	0.00584001
Topic 32	S4	0.0147187	-0.00970894	0.0391288	0.2376		0.00778415	-0.020921	0.0364765	0.595092
Topic 33	S4	0.00288655	-0.0215391	0.0273088	0.816849		0.00510017	-0.0236038	0.0337957	0.727677
Topic 34	S4	-0.00117608	-0.0255995	0.0232488	0.924822		0.00390749	-0.0247958	0.0326043	0.789634
Topic 35	S4	0.0135972	-0.0108305	0.0380088	0.275268		0.00854174	-0.0201637	0.0372331	0.559759
Topic 36	S4	-0.0153233	-0.0397326	0.00910429	0.218876		-0.0133799	-0.0420642	0.0153265	0.360952
Topic 37	S4	-0.00729478	-0.0317133	0.0171324	0.558348		-0.00675861	-0.0354522	0.0219461	0.644476
Topic 38	S4	-0.00891781	-0.0333347	0.0155097	0.474284		0.00116853	-0.0275329	0.029868	0.936411
Topic 39	S4	0.0152014	-0.00922622	0.0396109	0.222564		0.0209144	-0.00779076	0.0495851	0.153266
Topic 40	S4	-0.00980867	-0.0342247	0.014619	0.431277		-0.00525304	-0.0339484	0.023451	0.719853
Topic 41	S4	0.00174005	-0.0226851	0.0261631	0.888967		0.0106893	-0.0180167	0.0393777	0.465491
Topic 42	S4	0.00250669	-0.0219188	0.0269292	0.840603		-0.00834125	-0.0370329	0.0203641	0.56901
Topic 43	S4	-0.00811193	-0.0325297	0.0163155	0.515135		-0.0215441	-0.0502135	0.00716081	0.141265
Topic 44	S4	0.00426099	-0.0201653	0.0286822	0.732443		0.00385629	-0.0248469	0.0325532	0.792327
Topic 45	S4	0.00492314	-0.0195034	0.0293438	0.692839		0.00130844	-0.0273931	0.0300078	0.928817
Topic 46	S4	-0.0318099	-0.0561904	-0.00739149	0.0106835		-0.0344879	-0.0631259	-0.00579315	0.0185044
Topic 47	S4	-0.0095802	-0.0339964	0.0148474	0.442086		-0.00962743	-0.0383173	0.0190783	0.510969
Topic 48	S4	0.0230082	-0.00141681	0.0474057	0.0648512		0.0302977	0.0015986	0.0589469	0.0385409
Topic 49	S4	0.00343076	-0.0209952	0.0278526	0.783113		0.00361013	-0.025093	0.0323073	0.805308
Topic 00	S5	-0.017462	-0.0418683	0.00696518	0.161169		-0.00690251	-0.0355959	0.0218023	0.637444
Topic 01	S5	-0.0034041	-0.027826	0.0210218	0.784757		-0.0188275	-0.0475023	0.00987835	0.198595
Topic 02	S5	0.0102295	-0.0141982	0.034645	0.411774		0.0128171	-0.0158892	0.0415024	0.381504
Topic 03	S5	0.0128496	-0.0115782	0.0372621	0.302532		-0.00504344	-0.033739	0.0236605	0.730587
Topic 04	S5	-0.00430097	-0.0287221	0.0201253	0.73003		-0.0122436	-0.0409297	0.0164627	0.403175
Topic 05	S5	0.00885877	-0.0155688	0.0332757	0.477215		0.00581047	-0.0228938	0.0345052	0.691578
Topic 06	S5	0.0082526	-0.0161748	0.0326702	0.507875		-0.00461293	-0.033309	0.0240907	0.7528
Topic 07	S5	0.0184334	-0.00599346	0.0428383	0.13911		0.0145645	-0.0141419	0.0432469	0.320005
Topic 08	S5	0.00661464	-0.0178124	0.0310338	0.595609		0.00777713	-0.020928	0.0364695	0.595424
Topic 09	S5	-0.0147245	-0.0391346	0.00970316	0.237416		-0.0183246	-0.0470004	0.0103813	0.210853
Topic 10	S5	0.021114	-0.00331189	0.0455147	0.0902178		0.0247441	-0.00395923	0.0534066	0.0910922
Topic 11	S5	0.00369334	-0.0207327	0.028115	0.766976		0.0206836	-0.00802167	0.0493548	0.157854
Topic 12	S5	-0.00514809	-0.0295686	0.0192785	0.679566		-0.00233403	-0.0310324	0.0263682	0.873388
Topic 13	S5	0.00632824	-0.0180987	0.0307477	0.611632		0.0151039	-0.0136025	0.0437854	0.302409
Topic 14	S5	-0.00551097	-0.0299311	0.0189158	0.658366		-0.0016581	-0.0303571	0.0270437	0.909866
Topic 15	S5	0.0182836	-0.00614333	0.0426887	0.142352		0.00871371	-0.0199918	0.0374048	0.551883
Topic 16	S5	-0.0186634	-0.043068	0.00576337	0.134244		-0.0214312	-0.0501008	0.0072738	0.143362
Topic 17	S5	-0.00254199	-0.0269645	0.0218835	0.838389		-0.00176871	-0.0304676	0.0269331	0.903882
Topic 18	S5	0.0327858	0.00836835	0.0571642	0.00850724		0.0255815	-0.00312128	0.0542422	0.0806604
Topic 19	S5	0.0118596	-0.0125683	0.0362732	0.341313		0.00837521	-0.0203302	0.0370668	0.567438
Topic 20	S5	-0.00713616	-0.0315548	0.017291	0.566936		-4.71863e-05	-0.0287476	0.0286533	0.997429
Topic 21	S5	-0.0457843	-0.0701301	-0.0213841	0.000237486		-0.0437664	-0.0723759	-0.0150848	0.00279353
Topic 22	S5	-0.0267263	-0.0511171	-0.00230366	0.0319733		-0.0243741	-0.0530375	0.00432944	0.0960341
Topic 23	S5	0.0177394	-0.00668763	0.0421454	0.154615		0.0255147	-0.00318814	0.0541755	0.0814554
Topic 24	S5	0.0222955	-0.00212979	0.0466943	0.0736013		0.0219636	-0.00674118	0.0506321	0.13368
Topic 25	S5	0.0245449	0.000120813	0.0489398	0.0488803		0.0273802	-0.00132134	0.0560366	0.0615203
Topic 26	S5	-0.0234898	-0.0478865	0.000934918	0.0594378		-0.021996	-0.0506645	0.00670868	0.133106
Topic 27	S5	-0.0171699	-0.0415767	0.00725731	0.168292		-0.00800196	-0.036694	0.0207033	0.584829
Topic 28	S5	0.0220024	-0.00242306	0.0464017	0.0774703		0.0261568	-0.00254562	0.0548161	0.0740727
Topic 29	S5	-0.00520475	-0.0296252	0.0192219	0.676239		-0.00844124	-0.0371327	0.0202642	0.564387
Topic 30	S5	-0.0233432	-0.0477401	0.00108164	0.0610448		-0.0304497	-0.0590986	-0.00175078	0.0375766
Topic 31	S5	-0.0043888	-0.0288099	0.0200375	0.724739		-0.0177883	-0.046465	0.0109178	0.224521
Topic 32	S5	0.007318	-0.0171092	0.0317365	0.557096		-0.00763747	-0.03633	0.0210676	0.602048
Topic 33	S5	0.000544292	-0.0238802	0.0249681	0.965167		0.000578864	-0.0281221	0.0292789	0.968474
Topic 34	S5	-0.00691724	-0.0313361	0.0175099	0.578891		0.00161496	-0.0270868	0.030314	0.912202
Topic 35	S5	0.00290557	-0.0215201	0.0273278	0.815663		0.00556761	-0.0231366	0.0342626	0.703847
Topic 36	S5	-0.00520487	-0.0296253	0.0192217	0.676232		-0.0135375	-0.0422216	0.0151689	0.355321
Topic 37	S5	0.00559079	-0.018836	0.0300109	0.653738		0.0100872	-0.0186187	0.0387764	0.490998
Topic 38	S5	-0.00634233	-0.0307617	0.0180846	0.610839		0.00219846	-0.0265037	0.030897	0.880686
Topic 39	S5	0.00497782	-0.0194487	0.0293984	0.689604		0.00604528	-0.0226591	0.0347397	0.679793
Topic 40	S5	-0.0213848	-0.045785	0.00304099	0.0861651		-0.0219466	-0.0506152	0.0067581	0.13398
Topic 41	S5	0.000423255	-0.0240012	0.0248472	0.972909		0.0200147	-0.00869077	0.0486872	0.171737
Topic 42	S5	0.00535507	-0.0190716	0.0297754	0.667442		-0.00428777	-0.0329842	0.0244157	0.769714
Topic 43	S5	-0.00129215	-0.0257155	0.0231328	0.917428		-0.00699004	-0.0356834	0.0217148	0.633182
Topic 44	S5	0.0116445	-0.0127833	0.0360584	0.350142		0.0135378	-0.0151686	0.0422219	0.355311
Topic 45	S5	-0.000635733	-0.0250595	0.0237888	0.95932		-0.00511738	-0.0338129	0.0235866	0.726795
Topic 46	S5	-0.014659	-0.0390692	0.00976867	0.239509		-0.0182646	-0.0469405	0.0104414	0.212353
Topic 47	S5	-0.0143539	-0.0387645	0.0100738	0.249432		-0.0142277	-0.0429106	0.0144787	0.331326
Topic 48	S5	0.0190375	-0.00538917	0.0434415	0.126613		0.0226741	-0.00603034	0.0513412	0.121556
Topic 49	S5	0.0130622	-0.0113656	0.0374744	0.294604		0.0140819	-0.0146245	0.0427651	0.336304
Topic 00	S6	-0.025966	-0.0503582	-0.00154277	0.0371869		-0.0118672	-0.0405539	0.016839	0.417787
Topic 01	S6	-0.0163405	-0.0407484	0.00808695	0.189808		-0.0179473	-0.0466237	0.0107588	0.220405
Topic 02	S6	0.00275769	-0.0216679	0.02718	0.824889		0.00356397	-0.0251391	0.0322612	0.807749
Topic 03	S6	0.0418943	0.017488	0.0662507	0.000771499		-0.00783212	-0.0365244	0.0208731	0.592824
Topic 04	S6	0.0053715	-0.0190552	0.0297918	0.666483		0.00285926	-0.0258433	0.0315572	0.845223
Topic 05	S6	0.0103035	-0.0141243	0.0347189	0.408401		0.00495719	-0.0237467	0.0336529	0.73502
Topic 06	S6	0.0102338	-0.0141939	0.0346494	0.411576		-0.00414841	-0.032845	0.024555	0.776997
Topic 07	S6	0.0144469	-0.00998077	0.0388574	0.246376		0.0161431	-0.0125632	0.0448228	0.270356
Topic 08	S6	-0.00448084	-0.0289019	0.0199455	0.719208		-0.00255979	-0.031258	0.0261426	0.86126
Topic 09	S6	0.0108037	-0.0136241	0.0352186	0.386026		0.00325257	-0.0254503	0.0319501	0.824259
Topic 10	S6	0.000951853	-0.0234729	0.0253754	0.939124		0.00818471	-0.0205206	0.0368765	0.576283
Topic 11	S6	-0.00284482	-0.0272671	0.0215809	0.819451		0.00381721	-0.024886	0.0325141	0.794384
Topic 12	S6	-0.0036288	-0.0280505	0.0207972	0.770933		-0.00357907	-0.0322762	0.025124	0.80695
Topic 13	S6	0.00131202	-0.0231129	0.0257354	0.916163		0.00537299	-0.0233311	0.0340682	0.713735
Topic 14	S6	0.0120715	-0.0123564	0.0364849	0.332756		0.0215277	-0.00717722	0.0501972	0.141568
Topic 15	S6	0.0179746	-0.00645242	0.0423802	0.14922		0.00739877	-0.0213062	0.0360916	0.613447
Topic 16	S6	-0.034965	-0.0593386	-0.0105499	0.00501226		-0.041727	-0.0703432	-0.0130421	0.00436973
Topic 17	S6	-0.0130614	-0.0374736	0.0113664	0.294631		-0.0118706	-0.0405572	0.0168357	0.417657
Topic 18	S6	0.0322631	0.00784512	0.0566427	0.00961785		0.0232731	-0.00543105	0.0519389	0.112018
Topic 19	S6	0.00941036	-0.0150173	0.0338268	0.45022		0.00608459	-0.0226199	0.034779	0.677827
Topic 20	S6	0.0036996	-0.0207264	0.0281212	0.766592		-0.00244813	-0.0311464	0.0262542	0.867255
Topic 21	S6	-0.0254637	-0.0498569	-0.00104021	0.0410139		-0.0217346	-0.0504036	0.00697026	0.13778
Topic 22	S6	-0.0298203	-0.054205	-0.00540004	0.0167051		-0.0339588	-0.0625983	-0.00526343	0.0203836
Topic 23	S6	0.013313	-0.0111148	0.0377249	0.28543		0.0180209	-0.0106851	0.0466973	0.218517
Topic 24	S6	0.00478537	-0.0196411	0.0292061	0.701014		0.00678502	-0.0219197	0.0354786	0.643182
Topic 25	S6	0.00198281	-0.0224425	0.0264057	0.873599		0.0100856	-0.0186202	0.0387749	0.491064
Topic 26	S6	-0.0207385	-0.0451398	0.00368758	0.0960904		-0.0207666	-0.0494376	0.00793866	0.156193
Topic 27	S6	0.0107359	-0.0136919	0.0351509	0.389012		0.0146165	-0.0140899	0.0432989	0.318279
Topic 28	S6	0.0109819	-0.0134459	0.0353966	0.378237		0.0134843	-0.0152221	0.0421685	0.357215
Topic 29	S6	0.00150931	-0.0229157	0.0259325	0.903613		0.011562	-0.0171442	0.0402491	0.429864
Topic 30	S6	-0.0100195	-0.0344352	0.0144082	0.421442		-0.00054788	-0.0292479	0.028153	0.970161
Topic 31	S6	0.0020551	-0.0223702	0.0264779	0.869032		-0.0031315	-0.0318291	0.0255713	0.8307
Topic 32	S6	0.00303632	-0.0213894	0.0274585	0.807528		-0.00555277	-0.0342478	0.0231514	0.704599
Topic 33	S6	-0.0102891	-0.0347046	0.0141386	0.409055		-0.0134541	-0.0421383	0.0152523	0.358294
Topic 34	S6	0.0133874	-0.0110404	0.0377992	0.282744		0.0167155	-0.0119907	0.0453942	0.253731
Topic 35	S6	0.000733288	-0.0236913	0.025157	0.953084		-0.00247787	-0.0311761	0.0262245	0.865657
Topic 36	S6	-0.0157852	-0.0401939	0.00864229	0.205302		-0.028661	-0.0573143	3.95622e-05	0.05032
Topic 37	S6	-5.17109e-05	-0.0244759	0.0243725	0.99669		0.00191016	-0.0267918	0.030609	0.896237
Topic 38	S6	-0.0186708	-0.0430753	0.00575599	0.13409		-0.011894	-0.0405807	0.0168122	0.416737
Topic 39	S6	0.00675447	-0.0176726	0.0311735	0.587857		0.0073288	-0.0213762	0.0360217	0.616806
Topic 40	S6	-0.0085204	-0.0329377	0.0159071	0.494204		-0.0089106	-0.0376015	0.0197949	0.542932
Topic 41	S6	0.00198449	-0.0224408	0.0264074	0.873492		0.00852733	-0.0201781	0.0372187	0.560421
Topic 42	S6	-0.00129536	-0.0257187	0.0231296	0.917223		-0.00372269	-0.0324197	0.0249805	0.799366
Topic 43	S6	-0.0108772	-0.035292	0.0135506	0.382802		-0.0150305	-0.0437121	0.0136759	0.304766
Topic 44	S6	0.0136878	-0.0107399	0.0380993	0.272081		0.0135699	-0.0151364	0.042254	0.354169
Topic 45	S6	0.0122788	-0.0121491	0.0366919	0.32452		0.0124155	-0.0162908	0.0411014	0.396602
Topic 46	S6	-0.0301808	-0.0545647	-0.00576083	0.0154321		-0.0261615	-0.0548208	0.00254088	0.0740203
Topic 47	S6	-0.0174667	-0.041873	0.00696048	0.161056		-0.0204742	-0.0491458	0.00823115	0.162106
Topic 48	S6	0.0360177	0.0116037	0.0603888	0.00384282		0.0484108	0.0197378	0.0770043	0.000942343
Topic 49	S6	-0.00635928	-0.0307787	0.0180677	0.609886		-0.00388102	-0.0325779	0.0248222	0.791026
Topic 00	S7	-0.0218315	-0.046231	0.00259407	0.0798018		-0.0145103	-0.0431928	0.0141961	0.321811
Topic 01	S7	-0.0233201	-0.0477171	0.00110473	0.061301		-0.0171872	-0.045865	0.011519	0.240578
Topic 02	S7	0.0183426	-0.00608427	0.0427477	0.141068		0.0232138	-0.00549034	0.0518797	0.112935
Topic 03	S7	0.0453444	0.0209434	0.0696914	0.000272599		-0.0103558	-0.0390447	0.0183501	0.479527
Topic 04	S7	-0.00310685	-0.0275289	0.021319	0.803148		0.000628926	-0.0280721	0.0293289	0.965749
Topic 05	S7	0.00753391	-0.0168934	0.0319522	0.545522		0.00575788	-0.0229464	0.0344527	0.694228
Topic 06	S7	-0.000675124	-0.0250989	0.0237494	0.956801		-0.00751728	-0.03621	0.0211878	0.607776
Topic 07	S7	-0.000428608	-0.0248525	0.0239958	0.972567		-0.00100072	-0.0297004	0.0277006	0.945527
Topic 08	S7	0.00275086	-0.0216748	0.0271732	0.825316		0.0113847	-0.0173214	0.0400721	0.436971
Topic 09	S7	0.00449154	-0.0199348	0.0289125	0.718566		-0.00633078	-0.0350249	0.0223738	0.665567
Topic 10	S7	-0.0200394	-0.0444418	0.0043869	0.107834		-0.0167236	-0.0454023	0.0119827	0.253502
Topic 11	S7	-0.00956145	-0.0339777	0.0148662	0.44298		-0.0032192	-0.0319167	0.0254836	0.826033
Topic 12	S7	-0.0114079	-0.0358221	0.0130199	0.360018		-0.0127305	-0.0414158	0.0159758	0.384732
Topic 13	S7	-0.00697316	-0.031392	0.017454	0.575826		-0.0056469	-0.0343418	0.0230573	0.699833
Topic 14	S7	0.0210607	-0.00336521	0.0454615	0.0910333		0.0327879	0.00409122	0.0614305	0.025143
Topic 15	S7	0.023168	-0.00125692	0.0475652	0.0630116		0.00832656	-0.0203788	0.0370182	0.569691
Topic 16	S7	-0.0340726	-0.0584481	-0.00965645	0.00624608		-0.0518018	-0.0803828	-0.0231358	0.000401408
Topic 17	S7	-0.00920925	-0.0336259	0.0152183	0.459961		-0.0113933	-0.0400807	0.0173128	0.436625
Topic 18	S7	0.0213786	-0.00304712	0.0457789	0.0862552		0.0206395	-0.00806575	0.0493108	0.158742
Topic 19	S7	0.012093	-0.0123349	0.0365064	0.331896		0.00971551	-0.0189903	0.0384053	0.50711
Topic 20	S7	0.0117875	-0.0126403	0.0362012	0.344256		0.00386931	-0.0248339	0.0325662	0.791642
Topic 21	S7	0.0170852	-0.00734204	0.0414921	0.170402		0.0182822	-0.0104238	0.046958	0.211912
Topic 22	S7	-0.0275656	-0.0519548	-0.00314354	0.0269584		-0.0266706	-0.0553287	0.00203145	0.0685668
Topic 23	S7	0.0105064	-0.0139214	0.0349216	0.399233		0.00992933	-0.0187765	0.0386188	0.497808
Topic 24	S7	-0.0254906	-0.0498837	-0.00106705	0.0408013		-0.0233994	-0.0520649	0.00530467	0.110084
Topic 25	S7	-0.0105943	-0.0350094	0.0138335	0.395299		-0.00415633	-0.0328529	0.0245471	0.776582
Topic 26	S7	0.00023279	-0.0241915	0.0246568	0.985098		-0.00118223	-0.0298817	0.0275192	0.935667
Topic 27	S7	0.0460127	0.0216128	0.0703578	0.000220978		0.0455851	0.0169067	0.0741885	0.00184602
Topic 28	S7	-0.0112756	-0.0356899	0.0131522	0.365617		-0.0104986	-0.0391872	0.0182074	0.473491
Topic 29	S7	-0.00919226	-0.0336089	0.0152353	0.460789		0.00552674	-0.0231774	0.0342218	0.705919
Topic 30	S7	0.00181162	-0.0226136	0.0262346	0.884432		0.0171624	-0.0115438	0.0458403	0.241256
Topic 31	S7	-0.00840053	-0.032818	0.0160269	0.500299		-0.0118203	-0.040507	0.0168859	0.419632
Topic 32	S7	0.00569915	-0.0187276	0.0301191	0.647477		0.00956794	-0.0191378	0.0382579	0.513584
Topic 33	S7	0.0115686	-0.0128592	0.0359826	0.353289		0.00676049	-0.0219443	0.0354541	0.644383
Topic 34	S7	0.0316487	0.00723013	0.0560296	0.0110871		0.0257681	-0.00293457	0.0544283	0.0784735
Topic 35	S7	0.0105855	-0.0138423	0.0350006	0.395691		0.00876836	-0.0199371	0.0374594	0.549391
Topic 36	S7	-0.0309709	-0.0553532	-0.00655171	0.0129363		-0.0360028	-0.0646365	-0.0073099	0.0139365
Topic 37	S7	-0.00876945	-0.0331865	0.0156581	0.481668		-0.00651685	-0.0352108	0.0221878	0.65636
Topic 38	S7	-0.0165068	-0.0409144	0.00792061	0.185339		-0.00639793	-0.035092	0.0223067	0.662239
Topic 39	S7	0.0195232	-0.00490335	0.0439264	0.117215		0.020942	-0.00776313	0.0496127	0.152724
Topic 40	S7	0.0062377	-0.0181892	0.0306572	0.616737		0.00353438	-0.0251687	0.0322316	0.809314
Topic 41	S7	0.00780185	-0.0166255	0.0322199	0.531326		0.00147906	-0.0272226	0.0301783	0.919564
Topic 42	S7	-0.00748113	-0.0318995	0.0169461	0.54834		-0.00657867	-0.0352725	0.022126	0.653313
Topic 43	S7	-0.0162172	-0.0406253	0.00821019	0.193169		-0.0225792	-0.0512465	0.00612521	0.123123
Topic 44	S7	-0.00154976	-0.025973	0.0228753	0.901043		-0.00450189	-0.0331981	0.0242017	0.758563
Topic 45	S7	-0.000668612	-0.0250924	0.023756	0.957218		0.000299676	-0.0284011	0.0289999	0.983676
Topic 46	S7	-0.0283886	-0.0527762	-0.00396721	0.022715		-0.0221162	-0.0507844	0.00658847	0.131
Topic 47	S7	-0.00131552	-0.0257389	0.0231094	0.91594		-0.00372055	-0.0324176	0.0249826	0.799478
Topic 48	S7	0.0334816	0.0090648	0.0578584	0.00720722		0.0467415	0.0180653	0.075341	0.00140787
Topic 49	S7	-0.0226261	-0.0470243	0.00179911	0.0694298		-0.0273961	-0.0560526	0.00130537	0.061369
